# Supplementary material for: Comparative Transcriptome Analysis of the Expression of Antioxidant and Immunity Genes in the Spleen of a Cyanidin 3-O-Glucoside-Treated Alzheimer’s Mouse Model
Source: Antioxidants (Basel). 2021 Sep 9;10(9):1435. doi: 10.3390/antiox10091435 (PMC8472539; doi:10.3390/antiox10091435)
Supplement: Supplementary file 1 [file antioxidants-10-01435-s001.zip]

Archive with 3 entries (3 files):
- supplimentary_Figures.pdf
- Supplimentary_Tables.xlsx
- Supplimentary_TableS1-S8updated.xlsx
